# Supplementary material for: A rare genetic variant of BPIFB4 predisposes to high blood pressure via impairment of nitric oxide signaling
Source: Sci Rep. 2017 Aug 29;7:9706. doi: 10.1038/s41598-017-10341-x (PMC5574984; doi:10.1038/s41598-017-10341-x)
Supplement: Supplementary file 2 — Supplementary Dataset File [file 41598_2017_10341_MOESM2_ESM.xls]

## Sheet: Enquiry_List
ID	Sex	Age	Rs2070325 (1=A; 3=a)	Rs11699009 (3=A; 1=a)	Pharmacological therapies	Diastolic Blood Pressure	Systolic Blood Pressure	BMI	GTT_FPG	GTT_2HPG	Total cholesterolemia	HDL cholesterolemia	Triglyceridemia	Diabetic Status
1	M	48	1 3	3 1	norvasc, tenormin	75	120	24.6	169	118	247	49	187	Pre-diabetic
2	F	70	1 3	3 3	blopresid	80	130	25.8	96	206	252	60	118	Diabetic
3	M	64	1 3	3 1	bivis	80	130	23.6	112	249	155	63	61	Diabetic
4	F	47	1 3	3 1	sintrom, bisoprololo, enapren, lasix	70	120	34	81	112	146	42	93	Non-diabetic
5	F	63	1 3	3 1	inderal, normix, eutirox, inuver	70	110	28.8	77	93	223	59	120	Pre-diabetic
6	F	63	3 3	1 1	nn	60	100	23.1	89	95	265	89	93	Pre-diabetic
7	F	51	1 3	3 1	nn	50	120	20.5	63	114	218	67	59	Non-diabetic
8	F	66	1 1	3 3	trittico, rivotril, inderal, moduretic	70	110	24.9	96	86	226	72	79	Pre-diabetic
9	F	57	0 0	0 0	nn	60	130	25.6	92	93	204	61	113	Non-diabetic
10	F	62	1 1	3 3	dibase	70	120	26.4	97	159	257	50	104	Diabetic
11	M	70	1 3	3 1	fosicombi, allurit, simvastatina, normothen	80	130	34.8	92	142	167	50	102	Pre-diabetic
12	M	60	1 1	3 3	nn	80	120	20.7	84	129	168	38	90	Non-diabetic
13	M	73	1 1	3 3	nn	65	120	23	108	122	206	47	85	Diabetic
14	F	55	1 1	3 3	nn	50	110	23	83	85	202	58	106	Non-diabetic
15	F	73	1 1	3 3	alendros, eutirox	60	120	24.8	87	97	263	68	95	Pre-diabetic
16	M	71	1 3	3 1	nn	50	120	27.5	88	162	230	63	105	Pre-diabetic
17	F	77	1 3	3 1	triatec, bisoprololo	80	140	32	106		226	38	149	Diabetic
18	M	54	1 3	3 1	lobivon	70	120	24.7	81	118	213	40	242	Non-diabetic
19	F	68	1 3	3 1	ramipril	80	130	22.8	84	116	209	72	54	Non-diabetic
20	F	69	1 1	3 3	vasoretic, prevex	60	120	22.4	95	220	179	59	46	Diabetic
21	F	51	0 0	3 1	nn	80	140	38.8	120	211	218	58	107	Diabetic
22	F	72	1 3	3 1	enalapril	60	140	24.4	88	118	226	63	119	Pre-diabetic
23	M	74	1 3	3 1	omnic, igroton, ipertrofan, cardirene	80	120	36.3	94	147	208	41	110	Diabetic
24	M	75	1 3	3 1	nn	80	120	25	111	157	241	46	130	Pre-diabetic
25	M	58	1 3	3 1	atenololo, allopurinolo, omega tre	80	130	28.6	111	115	243	64	139	Pre-diabetic
26	F	73	1 1	3 3	nn	70	120	22.3	82	140	250	59	115	Pre-diabetic
27	F	77	3 3	1 1	nn	60	110	21.5	100	123	235	55	148	Pre-diabetic
28	F	65	1 1	3 3	simvastatina	90	150	23.6	94	77	212	63	116	Diabetic
29	F	75	1 1	3 3	nn	60	110	21.2	84	101	234	68	63	Diabetic
30	F	71	3 3	1 1	tapazole	60	135	22.8	107	234	213	67	91	Diabetic
31	M	73	1 1	3 3	adalat, normix	90	150	24.1	69	75	234	70	56	Non-diabetic
32	F	77	1 3	3 1	cardioasa, valpression 80mg, norvasc, spasmomen, provisacor	60	120	27	91	81	187	57	93	Pre-diabetic
33	M	72	1 3	3 1	nn	70	125	30.9	90	108	214	49	166	Non-diabetic
34	F	73	1 3	3 1	lobidiur	90	140	25.8	111	182	226	60	121	Pre-diabetic
35	M	46	1 1	3 3	nn	75	110	31.8	79	90	212	44	155	Non-diabetic
36	F	68	1 1	3 3	azatiprina, folidex, congescor	60	110	23.6	89	106	204	64	69	Non-diabetic
37	M	71	1 3	3 1	omeprazolo, allopurinolo, enalapril, cardioasa	85	120	27.4	104	116	214	49	81	Pre-diabetic
38	F	77	1 3	3 1	lanoxin, coumadin, amlolipid	70	110	20.3	83	84	239	50	68	Diabetic
39	F	69	1 3	3 1	omeprazolo	80	120	28	80	131	239	78	67	Pre-diabetic
40	M	75	1 1	3 3	pantopan	70	120	24.1	86	92	213	46	148	Non-diabetic
41	F	74	1 3	3 1	karvea, stilnox	70	130	22.3	92	129	254	93	106	Pre-diabetic
42	F	61	1 3	1 1	colenorm	60	90	28.3	120	298	192	42	70	Diabetic
43	M	75	1 1	3 3	cardioasa, atorvastatina, ipertrofan, alfasulozina, ramipril, amlodipina	70	135	28.2	92	136	149	46	105	Non-diabetic
44	F	70	1 3	3 1	eutirox	60	120	29.7	83	93	197	49	105	Pre-diabetic
45	F	63	1 1	3 3	stilnox, eutirox	90	140	29.6	95	113	198	40	118	Pre-diabetic
46	M	60	1 1	3 1	candesartan/idroclotiazide	100	160	28.7	81	142	215	53	144	Pre-diabetic
47	F	72	1 1	3 3	alendronato, calcio	75	130	21.1	70	85	195	66	63	Non-diabetic
48	F	44	1 1	3 3	nn	60	110	24.2	85	81	184	41	109	Non-diabetic
49	M	72	1 1	3 3	nn	90	150	27.2	92	131	261	70	112	Non-diabetic
50	F	54	1 3	3 1	nn	50	110	31.6	97	214	215	69	99	Diabetic
51	M	45	1 3	3 1	nn	50	110	24.2	106	98	175	42	251	Pre-diabetic
52	F	70	1 3	3 1	lansox, simvastatina	80	140	29.2	106	187	194	46	169	Diabetic
53	F	74	1 3	3 1	cardioasa	80	130	26.4	121	329	231	50	158	Diabetic
54	M	49	1 1	3 3	nn	100	140	28.4	92	175	190	39	106	Pre-diabetic
55	F	71	0 0	3 1	cardioasa, cotareg, atorvastatina, calcio, vit d3	70	140	21.7	88	62	166	55	85	Non-diabetic
56	F	71	0 0	3 3	nn	80	130	27	98	205	206	46	132	Diabetic
57	M	57	1 3	3 1	nn	95	150	22.2	117	195	201	96	41	Pre-diabetic
58	M	75	1 3	3 1	cardioasa, sotalolo, karvea, torvast	90	140	23.7	79	57	241	56	99	Diabetic
59	F	70	1 1	3 3	nn	80	110	23.6	80	60	262	67	194	Pre-diabetic
60	M	71	3 3	1 1	nn	80	120	28.1	88	141	211	38	276	Pre-diabetic
61	F	59	1 1	3 3	acesystem, unifestor	60	110	41	84	88	212	59	79	Diabetic
62	M	72	1 1	3 3	cardirene, rythmonorm, simvastatina, atenololo, seacor, pantecta	90	140	26.2	89	125	154	44	69	Non-diabetic
63	M	68	1 1	3 3	ibesartan 150, cardioasa, carvedilolo 1/2, ramipril, fluoxetina	80	170	27.4	94	177	207	41	108	Pre-diabetic
64	F	51	1 3	3 3	tenormin, xanax	80	120	25	78	156	185	49	135	Pre-diabetic
65	F	63	1 1	3 3	lecardip, cotareg	60	110	27.2	87	108	185	48	82	Pre-diabetic
66	F	64	1 3	3 1	nn	60	130	24.3	81	107	284	77	98	Non-diabetic
67	M	62	1 3	3 1	valsartan	85	140	32	98	99	176	42	119	Diabetic
68	M	53	0 0	3 1	libradin, nebevilolo, eutirox, telmisartan	90	160	31.6	91	160	226	44	153	Pre-diabetic
69	F	66	1 3	3 1	perindopril	60	110	25.6	78	92	167	58	61	Non-diabetic
70	M	64	1 3	3 1	perindropril, entacol a cicli	90	150	24.7	117	312	192	66	57	Diabetic
71	M	66	1 1	3 1	nebilox	90	150	30.1	91	145	289	58	117	Pre-diabetic
72	F	56	1 3	3 1	nn	50	100	20.7	73	71	223	70	66	Non-diabetic
73	M	69	1 1	3 3	simestat, ramipril, ascriptin	60	130	29.1	94	133	154	36	131	Pre-diabetic
74	F	53	1 1	3 3	peptazol	60	120	25.5	82	95	212	64	54	Non-diabetic
75	F	78	1 3	3 1	losartan/idroclotiazide, cardioasa, plavix	70	130	30.9	99	184	191	61	61	Pre-diabetic
76	M	57	3 3	1 1	nn	110	160	47.1	100	88	179	41	96	Pre-diabetic
77	F	67	3 3	1 1	atenololo	50	100	24.5	77	118	243	57	82	Pre-diabetic
78	F	70	1 1	3 3	nn	80	130	28.7	84	82	180	54	86	Pre-diabetic
79	M	73	1 3	3 1	vasoretic	80	140	29.8	95	146	232	44	124	Pre-diabetic
80	M	67	1 3	3 1	atorvastatina, lanzoprazolo, serenoa	90	130	23.2	94	80	201	67	76	Pre-diabetic
81	M	78	3 3	1 1	cardioasa, valsartan, concor, crestor	60	105	24.7	99	158	227	59	148	Diabetic
82	F	68	1 3	3 1	eutirox, sodio bicarbonato, pantorc	80	140	26.1	90	126	220	64	125	Non-diabetic
83	F	59	1 3	3 1	nn	60	100	28.4	75	91	240	47	118	Pre-diabetic
84	F	51	1 3	3 1	nn	80	110	32	96	137	205	85	59	Pre-diabetic
85	M	61	0 0	3 1	deursil, pantoprazolo, atenololo, cardioasa, olpress, provisacor	70	130	27.5	98	119	163	37	150	Pre-diabetic
86	F	61	1 3	3 1	cipralex	80	130	23.5	75	117	211	71	62	Non-diabetic
87	F	71	1 1	3 3	statina	60	120	23.8	102	84	214	59	154	Pre-diabetic
88	M	71	1 1	3 3	simvastatina, enalapril	90	150	25.5	125	197	226	56	167	Diabetic
89	M	53	1 3	3 1	nn	60	110	21.8	86	105	185	46	64	Non-diabetic
90	M	69	1 1	3 3	xatral, fulcro, prostit	80	140	29	89	173	190	37	189	Pre-diabetic
91	M	74	1 3	3 1	olpress, tenoretic, dobetin	90	130	25.6	116	148	191	47	91	Pre-diabetic
92	F	44	1 3	3 1	nn	80	130	24.4	79	105	249	68	144	Non-diabetic
93	F	75	1 3	3 1	zoloft, zirtec, estroprogestinico	80	140	22.9	99	137	191	55	145	Pre-diabetic
94	M	75	1 1	3 1	nn	80	140	27.1	121	190	184	38	53	Pre-diabetic
95	F	62	1 3	3 1	sertralina	80	140	28.1	78	112	255	48	191	Non-diabetic
96	F	55	1 1	3 3	norvasc, triatec HCT, tenormin, EN, solian, normix	60	100	24.8	90	57	241	52	113	Non-diabetic
97	F	62	1 1	3 3	eutirox, cipralex, omeprazolo	80	120	26.9	100	89	193	53	126	Diabetic
98	M	57	1 1	3 3	riapten	70	120	33.2	78	124	238	50	86	Pre-diabetic
99	F	48	1 3	3 1	nn	80	110	35.8	78	95	221	38	66	Non-diabetic
100	F	64	3 3	1 1	eutirox	60	110	25.1	82	71	200	61	82	Non-diabetic
101	M	72	1 1	3 1	nn	60	120	25.4	85	107	175	50	95	Non-diabetic
102	F	66	1 3	3 3	nn	60	110	28	83	149	194	48	63	Pre-diabetic
103	F	77	1 1	3 3	simvastatina, metocal d, alendronato, xanax	70	130	26.6	82	91	163	64	69	Non-diabetic
104	M	58	1 1	3 3	nn	80	120	29.4	103	195	225	36	193	Diabetic
105	F	56	1 3	3 1	quinazide	80	135	28.6	86	103	268	53	188	Diabetic
106	F	65	1 3	3 1	foster	70	110	30.8	97	124	180	63	79	Diabetic
107	F	59	1 3	3 1	nn	70	130	25.3	89	141	128	60	48	Pre-diabetic
108	M	71	1 3	3 1	enapren, norvasc, tamsulosina, allopurinolo	70	140	32.7	92	119	180	44	145	Pre-diabetic
109	M	63	1 1	3 3	triatec	80	150	26.2	98	112	213	50	75	Diabetic
110	F	75	1 1	3 3	peridropil, endapamide	55	100	24.2	75	141	205	43	185	Diabetic
111	M	64	3 3	1 1	nn	70	140	20.5	83	113	195	56	48	Non-diabetic
112	M	69	1 3	3 1	atenololo, plavix, ascriptin, vytorin, zyloric	70	110	22.9	89	100	124	54	88	Non-diabetic
113	M	50	1 3	3 1	nn	85	145	24.7	99	87	175	41	73	Pre-diabetic
114	M	67	1 1	3 3	lobivon, ramipril	80	150	27.1	103	184	186	37	196	Pre-diabetic
115	F	77	1 3	3 1	gaviscon, moduretic	60	120	26	90	101	182	64	76	Pre-diabetic
116	F	61	3 3	3 1	nn	60	120	40.4	94	129	130	40	69	Pre-diabetic
117	F	53	1 3	1 1	nn	70	120	27.5	96	134	148	48	92	Pre-diabetic
118	M	66	1 1	3 3	ramipril	60	120	27.1	100	134	201	38	110	Pre-diabetic
119	F	63	3 3	1 1	eutirox, zoloft, xanax	70	110	24.5	85	123	237	64	83	Pre-diabetic
120	M	71	1 1	3 1	permison	70	120	24.8	74	60	186	42	96	Non-diabetic
121	F	56	1 1	3 3	eutirox, plaunazide	60	110	26.2	72	93	216	67	128	Pre-diabetic
122	F	55	1 1	3 3	dona, natekal	60	105	24	92	102	160	65	113	Non-diabetic
123	M	72	1 3	3 1	triatec, tamsulosina	60	110	22.4	84	90	210	61	96	Non-diabetic
124	F	68	1 3	3 1	fosavance, peptazol, provisacor, bifril	70	130	26.6	80	76	210	53	155	Non-diabetic
125	F	60	1 1	3 3	nn	95	150	27	72	116	209	54	103	Pre-diabetic
126	F	66	1 3	3 1	nn	60	100	23.4	86	147	260	55	198	Pre-diabetic
127	M	53	1 1	3 3	bisoprololo, plaunazide, simvastatina	90	120	24.8	80	103	196	51	87	Pre-diabetic
128	M	49	1 1	3 3	amlodipina, seretide	80	120	25.2	97	140	184	47	90	Pre-diabetic
129	F	50	3 3	1 1	nn	60	100	22.3	75	122	170	54	67	Non-diabetic
130	F	46	0 0	3 1	fibrato	80	130	30.9	78	103	199	43	186	Pre-diabetic
131	F	63	1 1	3 3	eutirox	70	130	36.8	93	110	178	44	93	Diabetic
132	M	57	1 3	3 1	colenorm plus	90	140	25.7	137	254	221	49	147	Diabetic
133	F	54	0 0	3 1	nn	70	105	23.7	74	87	222	82	63	Pre-diabetic
134	F	51	1 3	3 1	tareg, fetanyl ctt, lyrica, atenololo, cynbalta, pantoprazolo	70	120	24.7	84	121	210	41	157	Pre-diabetic
135	F	69	1 3	3 1	eutirox, pritor 40mg, pantoprazolo 40mg, pentacol, simvastatina 20mg	60	120	30.1	88	173	156	51	130	Diabetic
136	M	54	1 3	3 1	nn	90	140	23.1	90	126	203	41	98	Pre-diabetic
137	F	74	1 3	1 1	dilatrend	80	145	29.4	103	91	168	56	73	Non-diabetic
138	F	59	1 1	3 3	nn	80	110	32.4	79	51	197	44	138	Non-diabetic
139	M	63	1 3	3 1	enapren, prendil	70	130	28.7	81	103	243	37	214	Pre-diabetic
140	M	75	3 3	1 1	coverlan	60	120	22.3	94	104	169	56	45	Pre-diabetic
141	M	63	1 3	3 1	coumadin	95	150	30.1	90	96	228	41	163	Non-diabetic
142	F	63	1 3	3 1	eutirox, vasoretic	70	110	21.2	83	162	270	72	106	Diabetic
143	M	72	1 1	3 3	nn	90	140	29.7	116	273	212	38	283	Diabetic
144	M	52	1 3	3 1	nn	70	110	24.3	79	68	169	42	137	Pre-diabetic
145	M	56	1 1	3 3	nn	80	130	25.7	92	105	206	60	112	Non-diabetic
146	M	61	1 3	3 1	nn	90	140	24.6	78	128	225	62	94	Non-diabetic
147	F	56	1 3	3 1	nn	70	120	32.5	78	97	181	57	77	Non-diabetic
148	F	47	1 3	3 1	nn	95	150	49.3	105	215	160	35	245	Diabetic
149	F	57	1 3	3 1	atenololo	90	140	33.6	91	118	216	44	153	Diabetic
150	F	67	1 1	3 3	ramipril	60	110	25.1	81	68	237	86	68	Pre-diabetic
151	F	77	1 1	3 3	asa	80	135	24.3	73	106	227	73	63	Pre-diabetic
152	F	70	1 3	3 1	omeprazolo, montegen, natekal a cicli, cardioasa, cardicor	80	110	20.3	77	63	192	65	52	Pre-diabetic
153	M	55	1 1	3 3	ciprelex	80	110	24.7	86	220	208	50	187	Diabetic
154	F	51	1 1	3 1	nn	70	120	28.7	67	83	217	61	78	Non-diabetic
155	F	72	3 3	3 1	miscardis plus	70	110	23.6	95	109	267	76	252	Non-diabetic
156	F	56	1 3	3 1	nn	60	110	22.7	73	75	236	47	177	Non-diabetic
157	M	70	1 3	1 1	triatec	100	150	25.6	97	204	160	44	43	Diabetic
158	F	70	1 3	3 1	eutirox, cardioasa, limpidex, igroton, seacor, zanedip, procaptan, torvast, riopan gel	80	130	37.1	119	252	150	48	83	Diabetic
159	F	65	1 3	3 3	lobivon, eutirox	90	140	27.8	99	130	242	37	230	Diabetic
160	M	63	3 3	1 1	nn	90	130	27.9	90	133	208	54	205	Pre-diabetic
161	F	70	1 3	3 1	adalat crono	80	135	22.8	71	59	212	76	70	Non-diabetic
162	M	71	1 1	3 3	triatec HCT	60	110	28.7	83	91	180	45	164	Non-diabetic
163	F	64	1 1	3 1	nn	80	130	25.9	96	123	227	84	76	Pre-diabetic
164	M	68	3 3	1 1	omeprazolo	90	140	25	109	146	147	41	81	Pre-diabetic
165	F	52	1 3	3 1	nn	70	110	27.3	74	78	187	77	102	Pre-diabetic
166	F	49	1 1	3 1	cymbalta, cardura	100	150	36.9	101	141	195	37	147	Pre-diabetic
167	M	49	3 3	1 1	micardis plus	60	110	26	82	114	192	41	112	Pre-diabetic
168	M	48	0 0	0 0	fulcro	80	120	43.7	78	100	248	36	367	Non-diabetic
169	F	70	1 3	3 1	pradaxa, micardis plus, tenormin	80	135	30.4	125	228	177	57	48	Diabetic
170	M	74	1 3	3 1	levopram	90	130	27.8	94	141	213	67	165	Pre-diabetic
171	F	71	1 1	3 3	nn	90	140	30.2	98	136	244	63	116	Non-diabetic
172	F	54	3 3	1 1	lansoprazolo, domperidone	60	110	23.7	75	88	253	62	110	Non-diabetic
173	M	45	3 3	1 1	ferrograd, estroprogestinici	60	110	23.4	75	94	146	80	61	Non-diabetic
174	F	63	1 1	3 3	nn	80	120	27.2	90	133	207	50	166	Pre-diabetic
175	M	54	1 1	3 3	norvasc	80	130	25.5	76	94	183	55	97	Pre-diabetic
176	M	53	0 0	3 3	triatec	70	110	27.3	113	157	225	49	65	Diabetic
177	F	48	1 1	3 3	manidipina	90	140	32.9	85	113	246	66	85	Non-diabetic
178	F	74	1 3	3 1	valsartan	80	130	26.6	81	96	241	43	346	Non-diabetic
179	M	75	1 1	3 3	lanzoprazolo	90	140	27.7	95	85	209	49	136	Pre-diabetic
180	M	72	1 1	3 3	lopresor, xanax, ramipril, pantopan, peridon, omnic	70	110	24.2	97	157	213	38	145	Pre-diabetic
181	M	53	1 1	3 3	nn		0				0	0	0	0
182	F	56	1 3	3 1	eutirox, rocaltrol, calcio	70	110	22.9	73	94	170	51	63	Non-diabetic
183	M	52	1 3	3 1	nn	80	125	33.1	90	89	286	50	304	Non-diabetic
184	M	67	1 1	3 3	nn	90	130	27.5	98	117	265	50	138	Non-diabetic
185	M	55	1 3	3 1	nn	70	125	23.5	80	79	224	59	97	Non-diabetic
186	M	68	1 1	3 3	atenololo, finasteride, enalapril, cardirene	90	150	25.9	89	109	166	48	107	Non-diabetic
187	M	65	1 3	3 1	totalip, acuretic	90	150	30.2	91	110	167	34	124	Non-diabetic
188	F	53	1 3	3 1	nn	80	140	23.3	90	143	214	68	87	Pre-diabetic
189	F	75	3 3	1 1	cardirene	90	140	21.1	89	100	417	62	84	Pre-diabetic
190	M	50	1 3	3 1	nn	70	130	21.1	100	116	190	66	46	Non-diabetic
191	F	52	1 1	3 3	nn	80	135	30.5	88	93	162	48	92	Non-diabetic
192	F	77	3 3	1 1	plaunazide, cardioasa, zyloric, torvast, lobivon	75	140	26	91	111	184	69	124	Non-diabetic
193	M	57	1 3	3 1	nn	90	135	24.5	89	78	204	58	78	Non-diabetic
194	F	61	1 3	3 1	simvastatina, omega tre	70	130	21.6	93	138	250	66	49	Pre-diabetic
195	F	60	1 3	3 1	nn	75	110	26.6	99	101	137	51	42	Non-diabetic
196	F	62	1 3	3 1	dibase, natekal	70	120	21.7	81	102	240	77	68	Non-diabetic
197	M	61	1 1	3 3	amlodipina, valpression	90	140	29.7	85	126	206	62	39	Non-diabetic
198	F	66	1 1	3 1	eutirox	80	120	26.6	97	109	292	94	79	Pre-diabetic
199	F	64	1 1	3 1	brifizide, lansoprazolo, seretide, diskus, efexor	85	140	30.1	83	135	207	80	57	Non-diabetic
200	F	64	1 3	3 1	carbolitio, accuretic	80	120	22.6	79	91	221	93	58	Non-diabetic
201	M	60	1 3	3 1	olprezide, amlodipina	90	160	30.2	79	146	265	46	228	Pre-diabetic
202	F	51	1 1	3 3	eutirox	70	110	19.2	84	82	164	77	65	Non-diabetic
203	F	73	1 1	3 3	simvastatina	80	115	24.2	99	102	219	65	185	Non-diabetic
204	M	55	1 1	3 3	cardura, moduretic	70	125	31.7	89	109	164	40	99	Non-diabetic
205	F	71	1 3	3 1	cardioasa	80	140	27.7	76	116	231	51	160	Non-diabetic
206	M	61	1 3	3 1	congescor, triatec	90	125	25	94	116	179	55	77	Non-diabetic
207	F	71	1 1	3 3	cacit, olpress	70	130	28.9	103	102	213	65	84	Pre-diabetic
208	F	57	0 0	3 1	nn	60	130	23.9	77	111	242	58	96	Non-diabetic
209	M	67	3 3	1 1	enapren, formadual	80	140	32.4	91	128	183	50	83	Pre-diabetic
210	F	70	1 3	3 1	femara, lodox	70	130	27.9	91	147	194	69	52	Pre-diabetic
211	F	58	1 1	3 3	atenololo, adalat crono	90	130	23.7	89	79	179	74	93	Pre-diabetic
212	M	71	1 3	3 1	zanedip, zoprazide, bisoprololo, cardioasa, avodart, omnic	80	130	26.3	84	108	205	59	87	Non-diabetic
213	F	66	1 1	3 3	lansoprazolo a cicli	80	140	24.6	90	61	204	56	78	Non-diabetic
214	F	62	3 3	1 1	monopina, accuretic	70	130	28.3	90	148	239	62	364	Pre-diabetic
215	F	64	1 1	3 3	nn	80	130	23.9	84	74	169	47	132	Non-diabetic
216	F	60	1 3	1 1	nn	90	135	23.7	87	103	198	59	118	Non-diabetic
217	F	53	1 1	3 3	nn	60	110	17.4	77	66	213	62	64	Non-diabetic
218	F	58	1 1	3 3	nn	70	110	19.4	88	93	179	80	47	Non-diabetic
219	M	65	1 3	3 1	nn	90	130	25.7	96	112	206	48	99	Non-diabetic
220	F	65	1 1	3 3	metoprololo	80	120	21.2	98	157	218	61	139	Pre-diabetic
221	M	66	1 3	3 1	congescor, triatec, norvasc, sivastin	95	150	28.7	89	128	165	38	122	Non-diabetic
222	F	72	1 1	3 3	simbacort, eutirox, natekal, normix	80	130	28.1	73	128	244	75	113	Non-diabetic
223	M	58	1 3	3 1	aprovel, folina, becozim	100	145	25.8	100	97	195	57	47	Non-diabetic
224	M	72	3 3	1 1	cardioasa, zocor, norvasc, lopresor, triatec,	100	140	37.2	115	147	157	49	84	Pre-diabetic
225	F	56	1 1	3 3	combisartan	60	120	24.5	72	62	264	67	105	Non-diabetic
226	F	47	1 3	3 1	lobivon, yaze	80	110	23.1	76	81	203	68	149	Non-diabetic
227	F	62	1 3	3 1	nn	60	130	25.6	79	97	186	73	76	Non-diabetic
228	M	65	1 1	3 3	pritor, lansoprazolo, simvastatina	60	100	27.1	95	138	135	38	107	Diabetic
229	F	72	1 3	3 1	micardis plus	70	135	29.3	91	124	238	67	70	Non-diabetic
230	M	72	1 1	3 3	norvasc, converten, lobivon, lexotan, xanax, xelox	90	160	27.1	113	192	229	56	125	Pre-diabetic
231	F	71	1 3	3 1	verapamil, citalopram, simvastatina, lansoprazolo a cicli	80	110	27.1	77	89	190	57	85	Non-diabetic
232	M	72	1 1	3 3	alifluss, calcio	90	130	27.5	103	152	236	81	109	Pre-diabetic
233	F	72	1 1	3 1	eutirox, natecal d3, atenololo	80	120	27.4	83	169	224	66	121	Pre-diabetic
234	F	68	1 3	3 1	nn	90	150	23.6	93	113	263	65	109	Non-diabetic
235	F	67	1 3	3 1	omeprazolo	80	130	27.7	81	71	227	59	85	Non-diabetic
236	F	55	1 1	3 3	nn	100	140	22.5	80	154	252	61	98	Pre-diabetic
237	M	73	1 3	3 1	antipertensivo, ipolipidemizzante	80	130	26.8	91	104	183	44	145	Non-diabetic
238	F	56	1 3	3 1	nn	60	120	21.6	81	105	198	77	46	Pre-diabetic
239	F	69	1 1	3 3	normix, pantoprazolo, lumigan gtt	80	120	27.9	102	212	256	55	119	Diabetic
240	M	71	1 1	3 3	nn	70	130	22	89	135	202	57	84	Non-diabetic
241	F	74	1 1	3 3	almarytm, olmetec, lansoprazolo, copigrel	60	110	22.1	79	83	202	62	78	Non-diabetic
242	F	75	1 3	3 1	nn	80	135	28.3	95	174	173	54	95	Pre-diabetic
243	F	62	1 3	3 1	eutirox, dibase	60	130	31	73	96	234	79	112	Non-diabetic
244	F	57	1 3	3 1	atorvastatina, sereupin	80	110	26.8	100	130	206	38	216	Pre-diabetic
245	M	72	0 0	0 0	nn	85	140	26.7	94	134	244	50	258	Non-diabetic
246	F	51	1 1	3 3	quetiapina, clopixol	60	110	19.8	86	94	175	83	38	Non-diabetic
247	F	62	1 3	3 1	nn	60	125	20.9	85	98	208	69	74	Non-diabetic
248	F	61	1 1	3 3	calcio, vit d	75	130	22.1	77	131	210	64	79	Non-diabetic
249	M	57	0 0	3 3	lobivon, provisacor	100	170	23.1	92	136	238	60	162	Non-diabetic
250	M	73	1 1	3 3	prevex, cardioasa, ramipril	90	140	27.4	134	331	159	33	97	Diabetic
251	M	71	1 3	3 1	sotalex, nexium, plaunac, seacor, allopurinolo, simvastatina, cardioasa	80	150	31.6	75	127	179	41	129	Non-diabetic
252	F	71	1 3	3 1	cardioasa, lipaxan	70	120	20.8	74	114	229	66	122	Non-diabetic
253	F	65	1 3	3 1	nn	90	170	26.1	83	56	221	60	103	Non-diabetic
254	F	74	1 3	3 1	cardioasa, carvezide, cardura, eutirox	80	190	28.5	97	162	167	62	79	Pre-diabetic
255	F	75	3 3	1 1	0	60	120	26.6	91	136	164	65	65	Non-diabetic
256	F	67	1 3	3 1	eutirox	70	110	25.4	84	89	274	78	116	Non-diabetic
257	M	76	1 1	3 3	acesystem, cardioasa, xatral, avodart	80	140	24.7	100	113	211	58	128	Pre-diabetic
258	M	51	1 3	3 1	nn	90	152	26.3	78	97	178	41	127	Non-diabetic
259	F	47	1 1	3 1	nn	80	130	32	89	111	152	47	95	Non-diabetic
260	M	71	1 1	3 3	nn	70	120	19.5	88	95	240	102	48	Diabetic
261	M	63	1 3	3 1	spiriva, salmoterolo	90	160	23.7	97	142	171	34	79	Diabetic
262	M	76	1 3	3 1	triatec, ominic, provosacor	70	140	22.9	76	107	185	61	62	Non-diabetic
263	F	73	1 1	3 1	simvastatina	80	140	32.5	98	211	263	49	237	Diabetic
264	F	55	3 3	1 1	simvastatina	70	130	21.6	93	138	242	57	231	Pre-diabetic
265	F	43	1 1	3 3	nn	90	140	22.5	80	80	172	57	202	Non-diabetic
266	M	69	1 3	3 1	nn	90	160	32.8	95	72	229	51	325	Non-diabetic
267	F	74	0 0	3 1	triatec, pantorc, tenormin, cardioasa, simvastatina	80	140	27.6	97		156	56	78	Pre-diabetic
268	F	43	1 1	3 1	eutirox	85	130	34.1	85	146	245	64	160	Pre-diabetic
269	F	68	1 3	3 1	nn	80	130	29.1	102	138	201	77	68	Pre-diabetic
270	M	59	1 1	3 3	nn	90	130	33.3	94	113	230	44	240	Non-diabetic
271	M	59	1 1	3 1	triatec, igroton	100	180	21.5	99	110	206	56	70	Non-diabetic
272	M	68	1 1	3 3	tamsulosina	80	130	20.6	90	122	172	57	83	Non-diabetic
273	M	49	1 1	3 1	nn	95	140	31.8	81	77	209	47	168	Non-diabetic
274	F	55	3 3	1 1	nn	80	110	22.9	87	91	198	67	123	Non-diabetic
275	F	50	1 3	3 1	xanax, sereupin, neurontin	85	130	25.1	84	122	148	56	63	Non-diabetic
276	F	47	1 1	3 3	nn	60	105	24.5	78	110	184	48	47	Non-diabetic
277	M	54	1 1	3 3	nn	80	120	25.6	90	125	198	51	77	Non-diabetic
278	M	58	1 3	3 1	zanedip, cardura	90	140	29.4	84	128	234	48	197	Non-diabetic
279	M	78	1 3	0 0	cardioasa, lansoprazolo, coverlan	90	160	27.8	87	117	179	57	136	Pre-diabetic
280	F	53	1 3	3 1	ranitidina, nebivololo, cardioasa	80	130	29	80	87	196	67	93	Pre-diabetic
281	M	62	1 3	3 1	atenololo, plaunazide	98	130	30.4	111	205	227	42	177	Diabetic
282	F	65	3 3	1 1	ibesartan, nebivololo	70	130	27.7	115	143	151	41	124	Pre-diabetic
283	F	62	1 3	3 1	lobivon	70	100	20.2	77	111	219	81	54	Non-diabetic
284	F	61	1 3	3 1	nn	60	100	24	101	153	253	84	90	Pre-diabetic
285	F	64	1 3	0 0	eutirox	70	130	26.9	80	78	214	80	60	Non-diabetic
286	F	61	1 1	3 1	elopram, crestor	60	110	27.1	85	105	197	74	110	Pre-diabetic
287	M	56	1 1	3 3	nn	80	110	25.7	90	90	277	54	155	Non-diabetic
288	F	72	1 1	3 1	citalopram	80	120	29.3	79	114	257	65	86	Pre-diabetic
289	F	57	1 3	3 1	atenololo, clevel, pantoprazolo, cardioasa	80	120	21.9	86	50	262	48	233	Non-diabetic
290	F	71	1 3	3 1	pantorc, pentacol	80	140	25	75	135	201	78	231	Non-diabetic
291	M	69	1 3	0 0	nn	80	130	27.4	106	148	165	36	74	Pre-diabetic
292	F	60	1 3	3 1	nn	70	140	25.3	88	94	206	72	72	Pre-diabetic
293	M	67	1 3	3 1	nn	85	130	31.1	108	159	191	51	115	Pre-diabetic
294	F	61	1 3	3 1	nn	70	110	26.2	94	84	176	61	52	Non-diabetic
295	F	64	1 3	3 1	femara, natekal	60	130	29.1	76	76	258	80	152	Non-diabetic
296	M	59	1 1	3 3	terazosina	80	130	25.3	101	119	178	44	67	Pre-diabetic
297	F	70	1 1	3 3	ascriptin, simestat, combisartan	80	160	31.2	127	262	206	91	130	Diabetic
298	F	59	1 3	3 1	nn	80	120	22.8	95	144	245	75	89	Diabetic
299	M	70	1 1	3 3	olpress, cardioasa, folina, benexol	80	150	23.4	79	132	180	40	165	Non-diabetic
300	M	62	1 1	3 3	nn	60	150	29.7	90	100	262	43	212	Non-diabetic
301	M	69	0 0	3 1	armolipid plus, pantorc, ramipril	70	135	23.2	82	128	225	62	79	Non-diabetic
302	M	67	1 1	3 3	enalapril, keppra	70	135	28.7	94	88	192	33	86	Pre-diabetic
303	M	71	1 1	3 3	coaprovel, cardioasa	90	140	31.6	110	154	198	45	152	Pre-diabetic
304	M	53	0 0	1 1	plaunazide, bisoprololo	100	140	26.2	106	173	171	31	358	Pre-diabetic
305	F	76	1 1	3 3	nn	70	130	26	79	109	185	58	144	Non-diabetic
306	F	63	1 3	3 1	antipertensivo	80	130	24.2	118	113	293	65	119	Pre-diabetic
307	F	73	1 3	3 1	micardis plus, sivastin	80	130	25.4	88	110	171	44	142	Non-diabetic
308	F	53	3 3	1 1	bisoprololo	70	120	21.1	76	105	238	77	75	Pre-diabetic
309	F	53	3 3	1 1	nn	70	135	25.8	79	180	259	76	186	Pre-diabetic
310	F	70	3 3	1 1	losartan, moduretic	60	135	22.7	85	127	259	106	68	Pre-diabetic
311	F	56	3 3	1 1	valsartan	60	110	29.3	74	122	167	52	82	Pre-diabetic
312	F	67	1 1	3 3	bivis	90	150	33.8	82	108	188	56	83	Non-diabetic
313	F	43	1 1	3 3	bisoprololo, estroprogestinici, setralina	70	120	31.2	82	133	251	59	282	Non-diabetic
314	M	69	1 1	3 3	nn	70	135	24.2	90	113	168	43	79	Non-diabetic
315	M	58	1 1	3 3	almarytm, cardioasa	95	150	38.5	101	127	229	58	97	Non-diabetic
316	F	54	1 3	3 1	coumadin, folina, sinvacor, micardis	70	120	25.7	97	105	195	70	80	Non-diabetic
317	F	53	1 3	3 1	nn	70	110	25.2	92	133	190	60	74	Pre-diabetic
318	F	75	1 1	3 3	enalapril, policol	100	180	26.6	88	97	199	58	81	Non-diabetic
319	F	77	1 1	3 1	clopidogrel, oncocarbide, nebivololo	90	150	21.1	89	182	132	43	81	Pre-diabetic
320	M	50	1 3	3 1	nn	90	130	25	91	78	163	48	57	Non-diabetic
321	M	50	1 1	3 3	nn	70	120	27.8	93	89	137	32	61	Non-diabetic
322	M	52	1 3	3 1	nn	80	130	28.7	82	81	180	42	115	Non-diabetic
323	F	53	1 3	3 1	nn	90	130	25.5	86	132	227	41	383	Non-diabetic
324	F	63	1 3	3 1	nn	60	120	24.3	83	110	214	63	174	Non-diabetic
325	M	64	1 1	3 3	eutirox, triatec, xanax, sertralina	90	140	24.1	84	122	184	35	196	Non-diabetic
326	M	65	1 1	3 3	nn	60	100	28.5	77	78	213	67	101	Pre-diabetic
327	M	66	1 1	3 3	cotareg, sivastin	100	160	33.1	104	149	183	58	223	Pre-diabetic
328	F	54	1 3	1 1	eutirox	60	100	22.8	90	134	300	55	126	Non-diabetic
329	F	75	1 1	3 3	eutirox, flexart	70	130	32.4	78	88	230	99	50	Non-diabetic
330	M	61	1 3	3 1	nn	100	140	34.5	101	162	185	32	332	Pre-diabetic
331	F	62	3 3	1 1	difmetre a.b.	100	150	20.1	79	81	238	80	50	Non-diabetic
332	M	72	1 3	3 1	flecanide, enalapril, esomeprazolo	80	130	19.4	90	131	225	64	116	Non-diabetic
333	F	57	0 0	3 1	vertiserc, noan	70	130	28.6	89	138	200	39	157	Non-diabetic
334	F	52	1 3	3 1	ramipril	80	140	23.1	82	130	169	62	70	Non-diabetic
335	F	64	1 3	3 1	armolipid	95	145	22.9	79	150	193	54	51	Pre-diabetic
336	F	54	1 1	3 3	nn	60	110	27.1	93	175	197	57	88	Pre-diabetic
337	F	59	1 1	3 3	eutirox	70	130	27.5	84	84	217	65	58	Non-diabetic
338	M	62	1 3	3 1	antipertensivo, dibase	80	140	26.3	101	102	161	56	93	Pre-diabetic
339	M	59	3 3	1 1	pritor	80	140	23.4	83	77	171	71	68	Non-diabetic
340	M	63	1 3	3 1	xanax, sereupin	100	140	29.4	83	113	232	50	152	Non-diabetic
341	F	45	1 1	3 3	eutirox	70	120	30.1	76	133	177	37	143	Non-diabetic
342	M	62	1 1	3 3	cardioasa, antipertensivo, torvast	80	145	31.1	89	123	189	39	214	Non-diabetic
343	M	71	1 3	3 1	omeprazene, diltiazem, torvast, cardioasa, blopress	70	140	31.2	94	125	124	42	105	Non-diabetic
344	M	63	1 1	3 1	almarytm, sotalolo, xarelto, olpress, simvastatina, pariet	80	130	24.2	85	124	171	55	54	Non-diabetic
345	M	60	1 3	3 1	pritor plus, simvastatina,cardioasa, zyloric	80	130	34.7	100	169	151	41	140	Pre-diabetic
346	F	57	1 1	3 3	vertiserc	60	110	25.9	81	98	208	65	80	Non-diabetic
347	F	50	1 1	3 3	fulcro supra	80	130	30.1	91	152	238	72	276	Pre-diabetic
348	F	68	1 3	3 1	fosavance	95	150	29.3	73	84	258	55	175	Non-diabetic
349	M	70	0 0	3 1	nn	80	150	23.4	112	158	153	75	34	Pre-diabetic
350	F	66	1 1	3 3	pantoprazolo	90	140	29.5	100	188	198	61	95	Pre-diabetic
351	M	49	1 3	3 1	esopral	80	120	37.1	80	184	197	43	121	Pre-diabetic
352	F	61	1 3	3 1	clenix	70	150	28.2	78	75	259	88	85	Non-diabetic
353	F	58	3 3	1 1	vit d	70	130	22.9	84	123	237	62	123	Non-diabetic
354	F	72	1 1	3 3	barzide, cacit	80	130	29	80	95	215	60	107	Non-diabetic
355	M	49	1 3	3 1	statina, eskim	90	120	32.3	94	98	126	25	163	Non-diabetic
356	F	65	3 3	1 1	nn	70	140	46.2	92	150	161	44	144	Pre-diabetic
357	F	57	1 3	3 1	combisartan	60	140	23.1	82	106	218	47	192	Non-diabetic
358	M	60	1 1	3 3	nn	70	130	28.7	92	105	222	57	118	Non-diabetic
359	F	59	1 1	3 3	antakal, dibase	80	120	24.5	75	81	162	69	62	Non-diabetic
360	F	57	1 1	3 3	eutirox, bisoprololo	65	120	20.4	86	86	196	67	60	Non-diabetic
361	F	46	1 1	3 3	nn	80	130	32.5	86	104	173	36	119	Non-diabetic
362	M	44	1 1	3 3	keppra	80	140	35.1	106	187	217	35	230	Pre-diabetic
363	F	48	1 3	1 1	nn	60	105	22.9	90	93	166	63	49	Non-diabetic
364	M	66	1 1	3 3	neolotanplus	80	140	24.4	91	113	168	45	77	Non-diabetic
365	M	63	1 1	3 3	lobivon, micacrdis	80	140	27.7	96	161	175	64	69	Pre-diabetic
366	F	68	1 1	3 3	sertralina, losartan, cardirene	80	120	49.8	77	123	182	52	91	Pre-diabetic
367	F	67	1 3	3 1	aprovel, vit d	80	140	27.7	80	104	191	66	107	Non-diabetic
368	M	46	1 3	1 1	nn	90	150	29.9	88	153	234	39	273	Pre-diabetic
369	F	42	1 3	3 1	Ferro	60	100	25.1	77	75	188	88	59	Non-diabetic
370	F	64	1 3	3 1	esidrex, dibase, eutirox, xalatan gtt, ideos	70	130	21.1	82	72	197	57	81	Non-diabetic
371	M	67	3 3	1 1	cardirene, tamsulosina, omeprazolo	80	130	28	90	76	180	73	57	Non-diabetic
372	M	47	1 1	3 3	nn	80	130	30.8	75	83	183	44	112	Non-diabetic
373	F	59	1 1	3 3	nn	60	140	28	103	72	232	62	137	Pre-diabetic
374	F	69	1 1	3 3	dibase, actonel, lexotan a.b.	70	120	24.5	115	87	263	58	142	Pre-diabetic
375	F	43	1 3	1 1	nn	90	130	26.6	83	130	178	39	66	Non-diabetic
376	M	61	1 3	3 1	nn	90	140	28	101	171	186	42	97	Pre-diabetic
377	F	66	1 1	3 1	coaprovel, citalopram	75	130	31.1	83	110	185	60	95	Non-diabetic
378	F	46	3 3	1 1	nn	60	110	18.4	89	101	185	85	52	Non-diabetic
379	F	72	1 3	3 1	eutirox, calcio, dibase, bonviva	60	130	23.3	81	94	237	53	93	Non-diabetic
380	M	60	3 3	1 1	zanepid, lansoprazolo, pantasa, gaviscon	100	140	23.6	81	71	192	72	95	Non-diabetic
381	M	72	1 3	1 1	karvea, cardioasa	90	150	26.2	86	105	207	65	123	Non-diabetic
382	F	74	1 1	3 3	macular b forte, vit d, clodì	70	130	23.7	83	89	221	72	46	Non-diabetic
383	F	59	1 1	3 3	eutirox, cardiasa, karvea, laroxyl, vit D,	70	130	26.2	111	129	227	41	124	Pre-diabetic
384	M	56	1 3	3 1	nn	70	120	26.7	91	126	264	45	395	Non-diabetic
385	M	74	1 3	3 3	tenoretic, norvasc, omnic, perminox	90	135	33.8	100	138	200	43	95	Non-diabetic
386	F	72	1 3	3 1	retuzolo, calcio	70	120	26.2	103	139	270	82	149	Non-diabetic
387	F	53	1 3	3 1	lobivon	60	130	23	89	73	200	52	71	Non-diabetic
388	F	43	1 1	3 3	eutirox, cortisone	60	100	21.2	77	83	160	75	38	Non-diabetic
389	M	57	1 1	3 3	nn	70	120	29.6	85	103	172	60	75	Non-diabetic
390	M	57	3 3	1 1	simbicort	70	100	32.5	86	121	203	60	83	Non-diabetic
391	F	59	1 1	3 1		90	120	22	77	87	228	78	102	Non-diabetic
392	M	65	1 1	1 1	efexor	90	150	29.1	101	81	304	37	632	Non-diabetic
393	F	62	1 1	3 3	pantoprazolo	80	130	29.3	92	130	123	27	300	Non-diabetic
394	F	47	1 1	3 3	riaptan, estroprogestinico	100	140	31.2	76	142	214	68	79	Pre-diabetic
395	M	58	1 3	3 1	omeprazolo a cicli	70	140	30.6	98	138	183	53	118	Non-diabetic
396	F	59	1 1	3 3	lercaprel	60	130	34.7	101	133	191	60	90	Diabetic
397	F	56	1 3	3 1		0	0	0	80	68	235	74	87	Non-diabetic
398	F	54	1 3	3 1	progestinici	70	120	31.6	70	121	179	47	62	Non-diabetic
399	M	48	1 3	3 1	eutirox	90	140	40.3	70	93	193	42	98	Non-diabetic
400	F	57	1 3	3 1	moduretic	90	130	28	81	99	223	74	57	Non-diabetic
401	F	48	1 3	3 1		80	120	27.7	72	74	156	45	67	Non-diabetic
402	M	65	1 3	3 1	lucen, omnic	90	150	29.6	86	88	172	59	41	Non-diabetic
403	F	63	1 3	3 1		80	140	29.7	86	98	235	61	103	Non-diabetic
404	M	71	1 1	3 3	esomeprazolo	80	130	22.8	80	86	176	59	49	Non-diabetic
405	M	63	1 1	0 0		80	130	20.8	76	56	209	54	69	Non-diabetic
406	M	63	1 3	3 1		80	110	28.8	82	79	170	60	49	Non-diabetic
407	M	68	1 3	3 1		80	120	24.2	97	81	224	53	90	Non-diabetic
408	M	57	1 3	3 1	tamsulosina, lorazepam, gaviscon	90	125	23	88	66	177	52	115	Non-diabetic
409	F	54	3 3	1 1		80	120	33.3	81	77	163	70	47	Non-diabetic
410	M	56	1 3	3 1	karvezide	80	140	32.2	97	101	143	44	80	Non-diabetic
411	F	57	1 3	3 1	calcio, dibase	60	110	22.9	74	51	206	58	101	Non-diabetic
412	M	60	1 1	0 0	bisoprololo	60	110	24.3	85	93	239	46	153	Non-diabetic
413	F	54	1 1	3 3		80	130	24.4	88	69	192	72	72	Non-diabetic
414	M	50	3 3	1 1	ramipril	90	120	25	88	103	188	42	240	Non-diabetic
415	M	48	1 3	3 1	pantoprazolo	80	120	31.2	92	105	171	51	72	Non-diabetic
416	F	57	1 3	3 1	olprazide, daparox	80	130	31.6	100	160	179	45	95	Pre-diabetic
417	M	53	1 1	0 0		80	120	26.9	87	117	206	44	153	Non-diabetic
418	F	49	1 3	3 1		80	110	28.8	83	142	199	65	120	Pre-diabetic
419	F	61	1 1	3 3	tareg	90	140	40	76	91	197	82	55	Pre-diabetic
420	M	73	3 3	1 1	cardioasa	100	150	32.9	93	114	186	59	72	Non-diabetic
421	M	51	1 3	3 1		90	140	26.9	85	82	202	48	97	Non-diabetic
422	F	66	1 3	3 1	enapren	70	120	29.3	73	88	207	61	125	Non-diabetic
423	M	60	1 3	3 1	nn	50	90	21.9	78	107	247	86	99	Pre-diabetic
424	F	58	1 1	0 0		80	120	23.4	75	68	233	79	103	Non-diabetic
425	F	57	1 3	3 1	lobivon, crestor, micardis	70	130	20.5	102	91	213	68	95	Pre-diabetic
426	F	66	1 3	0 0	lodoz, eutirox, tavor a.b.	70	140	21.5	99	204	168	48	95	Diabetic
427	M	59	1 3	3 1		80	130	31.6	100	160	179	45	95	Pre-diabetic
428	F	56	1 1	3 3	rifacol a cicli, EN a.b.	80	110	25.2	85	66	218	48	164	Non-diabetic
429	M	57	1 1	3 3		90	120	31.5	120	223	153	38	127	Diabetic
430	F	55	1 1	3 3		100	150	32.6	120	209	198	42	202	Diabetic
431	F	76	1 3	3 1	valsartan, sotalolo	80	130	29.2	83	108	183	42	83	Non-diabetic
432	F	48	1 3	3 1	ramipril	80	120	31.2	76	113	243	77	126	Non-diabetic
433	M	47	1 1	3 3		90	125	29.8	87	118	174	41	132	Non-diabetic
434	F	65	1 1	0 0	moduretic	80	150	30.5	102	102	225	61	69	Pre-diabetic
435	M	73	1 1	0 0		70	130	28.4	106	99	222	71	122	Non-diabetic
436	F	75	1 3	3 1	lacirex, lovinacor, cardirene, pantoprazolo	90	150	32.9	74	107	234	69	78	Non-diabetic
437	M	70	3 3	0 0	bisoprololo, provisacor, clopidogrel	80	120	29	92	135	177	52	171	Non-diabetic
438	M	48	1 3	0 0		80	110	23.4	80	88	254	62	89	Non-diabetic
439	F	60	1 1	3 3		60	120	24	70	77	195	87	54	Non-diabetic
440	M	61	3 3	0 0	ramipril	60	110	27	86	137	132	34	91	Non-diabetic
441	F	58	1 3	0 0		70	125	28.8	80	211	211	64	113	Diabetic
442	F	64	1 1	0 0		90	120	36.1	89	74	201	49	113	Non-diabetic
443	F	53	1 3	3 1	ac valproico, lorazepam a.b.	60	100	26	96	129	211	50	121	Non-diabetic
444	M	51	0 0	0 0		60	120	18.3	87	61	216	66	90	Non-diabetic
445	M	66	1 3	3 1	lansoprazolo, cipadrex	90	160	29.4	92	100	319	53	53	Non-diabetic
446	F	76	1 3	3 1	bisoprololo, compendium, vit D	70	160	30.8	101	169	237	48	139	Pre-diabetic
447	M	61	1 3	0 0	domperidone, pantoprazolo, rivotril a.b.	65	130	25	82	123	255	44	161	Non-diabetic
448	F	73	1 3	0 0	sinvacor	70	120	24.8	108	110	198	62	81	Diabetic
449	F	54	1 3	3 1	eutirox	70	140	20.8	81	61	274	180	81	Non-diabetic
450	M	53	1 3	0 0		80	130	27.3	79	99	220	40	227	Non-diabetic
451	F	66	1 3	0 0	olpress, calcio, cardioasa, pantoprazolo	90	140	30.7	90	80	220	67	109	Pre-diabetic
452	M	65	1 3	3 1	atenololo, ramipril/idroclorotiazide, simvastatina, cardioasa	80	130	33.2	93	118	135	39	117	Non-diabetic
453	F	70	1 3	0 0	metokal D3, ramipril, eutirox	90	150	24.2	85	140	176	55	50	Pre-diabetic
454	M	45	1 1	3 3	tp cortisonica a.b.	70	130	25.1	78	92	236	48	104	Non-diabetic
455	F	58	1 3	1 1	alendronato, tp cortisonica a.b.	80	160	22.5	99	91	236	63	48	Pre-diabetic
456	F	59	1 3	0 0		75	120	27.3	95	159	198	50	139	Pre-diabetic
457	F	67	1 1	3 3	esomeprazolo, enalapril, modalina, zoloft, cardioasa, lobivon	70	130	32.8	95	145	246	59	137	Pre-diabetic
458	F	61	1 1	3 3	cardioasa	80	110	22.9	94	93	284	68	166	Pre-diabetic
459	M	60	1 1	3 3	pariet	80	130	27.4	97	131	251	49	103	Pre-diabetic
460	M	60	1 1	3 3	tamsulosina, serenoarepens	90	140	25.1	94	154	227	61	100	Pre-diabetic
461	M	65	3 3	0 0	farmaci omeopatici (biancospino, prunus, amigdalus)	100	150	25.3	84	75	184	52	90	Non-diabetic
